# Supplementary material for: Establishment of an Indirect ELISA Method for Detecting Multiple Virulence Factors from Porcine Diarrhea-Related Escherichia coli Based on a Multi-Epitope Fusion Antigen
Source: Vet Sci. 2026 Jul 14;13(7):684. doi: 10.3390/vetsci13070684 (PMC13418581; doi:10.3390/vetsci13070684)
Supplement: Supplementary file 1 [file vetsci-13-00684-s001.zip]

Archive with 1 entries (1 files):
- vetsci-4357740-supplementary.pdf
